# Supplementary material for: Precision Editing as a Therapeutic Approach for β-Hemoglobinopathies
Source: Int J Mol Sci. 2023 May 31;24(11):9527. doi: 10.3390/ijms24119527 (PMC10253463; doi:10.3390/ijms24119527)
Supplement: Supplementary file 1 [file ijms-24-09527-s001.zip]

Archive with 1 entries (1 files):
- ijms-2386476-supplementary.pdf
